# Supplementary material for: Sting Stories: Firsthand Experiences of Fish Envenomation Through a Small-Scale Questionnaire
Source: Toxins (Basel). 2025 Mar 13;17(3):134. doi: 10.3390/toxins17030134 (PMC11946659; doi:10.3390/toxins17030134)
Supplement: Supplementary file 1 [file toxins-17-00134-s001.zip]

Archive with 2 entries (2 files):
- Data S1. Curated venomous fish sting data.csv
- toxins-3499416-supplementary.pdf
