# Supplementary material for: Sting Stories: Firsthand Experiences of Fish Envenomation Through a Small-Scale Questionnaire
Source: Toxins (Basel). 2025 Mar 13;17(3):134. doi: 10.3390/toxins17030134 (PMC11946659; doi:10.3390/toxins17030134)
Supplement: Supplementary file 1 [file toxins-17-00134-s001.zip › Data S1. Curated venomous fish sting data.csv]

I have read the information provided about the study and understand its purpose. I agree to participate voluntarily in this research project. I understand that my participation involves completing this survey.I understand that my participation is voluntary and that any information I provide will be kept anonymous and will only be used for research purposes.I agree that I am 18 years and over and …	What is your gender?	What is your nationality? Please add Indigenous if this applies to you.	What is your current age?	What species of fish were you stung by? (please only refer to your most painful experience if you've been stung multiple times). Scientific, common, and colloquial names are applicable - Write 'unknown' if the species was not identifiable.	Was the fish alive?	Where on your body were you stung?		How many spines were you stung by? (Can be characterised by how many puncture wounds there were).	What country were you in when the sting occurred?	What activity were you engaging in when you were stung?		What category was this activity associated with?		What was your age when you were stung?	Was the sting within the last 10 years?	As best you can, rate the pain intensity immediately as the sting occurred. 0 = no pain, 10 = Worst pain imaginable	Rate the pain intensity 30 minutes after the sting occurred.	Rate the pain intensity 1 hour after the sting occurred.	Rate the pain intensity 2 hours after the sting occurred.	Rate the pain intensity 1 day after the sting occurred.	Rate the pain intensity 1 week after the sting occurred.	Rate the pain intensity 1 month after the sting occurred.	How would you describe the sensation of pain?		Was the pain a continuous or intermittent sensation?	Did any of these symptoms occur at the sting site shortly after the sting?								Did any form of medical or pain treatment occur?	At what time point after the initial sting did the first treatment occur?	Was Hot Water Immersion (HWI) - submerging the effected limb in hot water - used as a treatment?		Did HWI help to reduce the pain?	At what time point after the start of HWI did the pain begin to subside? (click 'n/a' if the pain did not change with HWI)	Do you know what temperature the hot water was?	Was the temperature of the water tolerable?	Did the temperature of the water cause any more complications i.e., skin burns/scalding?		How many times did you receive HWI e.g., submerging and re-submerging the affected area	How did the pain change with once the affected area was submerged? 0 = no change, 10 = complete eradication of the pain	At what time point after the start of HWI did the pain completely disappear? (click 'n/a' if the pain did not completely disappear with HWI)	Did removing the affected area from the water cause the pain to return?	Were any other type of treatments used in conjunction with HWI?
I consent to participate in this study	Male	Australian	50-59	Gurnard Perch	Yes	Hand		Two	Australia	Fishing		Recreational		30-39	No	10	8	5	2	2	1	1	Other (please specify)	Scraping bones with a screw driver	Continuous			Swelling						Yes	60+ mins	Yes		Yes	0-5 mins	Unknown	Yes	No		1 (only submerged the affected area once)	4	n/a	No
I consent to participate in this study	Male	USA	60-69	stingray	No	Hand		One (from a fish with a single spine e.g., stingray)	usa	Fishing		Recreational		30-39	No	8	8	6	2	1	0	0	Other (please specify)	throbbing	Continuous			Swelling						No
I consent to participate in this study	Male	Australian	50-59	Catfish	Yes	Leg		One (from a fish with multiple spines)	Australia	Fishing		Recreational		50-59	Yes	4	5	5	5	5	3	0	Other (please specify)	Pain was like heavy bruising	Continuous				Bruise					No
I consent to participate in this study	Male	French	30-39	Echiichthys vipera, lesser weever	Yes	Foot		One (from a fish with multiple spines)	France, Bretagne	Walking (rocky shores/beach)		Recreational		Under 18	No	9	5	2	1	0	0	0	Hot searing pain		Continuous							No symptoms (other than sting wound)		No
I consent to participate in this study	Female	Australian	60-69	Stonefish	Yes	Foot		More than three	PNG	Other (please specify)	Swimming	Recreational		18-29	No	9	9	8	6	5	0	0	Hot searing pain		Continuous			Swelling		Blister			Hot water put onto sites to 'set' poison	Yes	30-60 mins	Yes		Unsure/ difficult to determine	60+ mins	Unknown	No	Yes		1 (only submerged the affected area once)	0	60+ mins	No
I consent to participate in this study	Male	Australian	60-69	HAPPY MOMENT	Yes	Hand		One (from a fish with multiple spines)	Australia	Fishing		Recreational		40-49	No	9	9	8	7	1	0	0	Hot searing pain		Continuous	Redness								No
I consent to participate in this study	Male	Australian	50-59	Catfish	Yes	Hand		One (from a fish with multiple spines)	Australia	Fishing		Recreational		40-49	Yes	1	5	7	0	0	0	0	Other (please specify)	Uncomfortable	Continuous	Redness		Swelling						Yes	30-60 mins	Yes		Yes	5-15 mins	40-50°C (104-122°F)	Yes	No		2	3	15-30 mins	No
I consent to participate in this study	Male	Australian	60-69	Siganus fuscescens	Yes	Other (please specify)	Knee cap	One (from a fish with multiple spines)	Australia	Fishing		Recreational		60-69	Yes	9	8	8	8	2	0	0	Hot searing pain		Continuous	Redness		Swelling						No
I consent to participate in this study	Male	English	60-69	Weever	Yes	Hand		One (from a fish with a single spine e.g., stingray)	England	Fishing		Recreational		60-69	Yes	6	1	0	0	0	0	0	Hot searing pain		Continuous							No symptoms (other than sting wound)		No
I consent to participate in this study	Female	Swedish	50-59	Stone fish	Yes	Foot		Two	I was in Vanuatu and had to fly to Australia for medical care	Walking (rocky shores/beach)		Other (please specify)	Swim	50-59	Yes	10	10	10	10	5	2	2	Other (please specify)	Hard to describe. It was like an ax was cutting the foot of.More burning pain. Could feel the venom climbed up from toe upp to hip	Continuous	Redness							I passed out or more I checked out and I didn’t see the leg because screaming until I stop breathing.	Yes	30-60 mins	Yes		Unsure/ difficult to determine	n/a	Unknown	No	No		1 (only submerged the affected area once)	0	n/a	No	Anaesthetics (local/inhalational)
I consent to participate in this study	Female	Dutch	50-59	Lionfish	Yes	Hand		One (from a fish with multiple spines)	Bonaire	SCUBA diving		Recreational		50-59	Yes	8	10	9	9	6	2	1	Other (please specify)	Intense pressure, searing, coming in waves	Continuous			Swelling						Yes	15-30 mins	Yes		Yes	5-15 mins	Unknown	No	Yes		6+	7	n/a	Yes
I consent to participate in this study	Male	Australian	50-59	Bullrout	Yes	Hand		One (but unsure how many spines the fish had)	Australia	Other (please specify)	Swimming	Recreational		40-49	Yes	8	8	8	7	0	0	0	Hot searing pain		Continuous			Swelling		Blister	Necrosis (skin/tissue death)			Yes	60+ mins	Yes		Yes	0-5 mins	40-50°C (104-122°F)	No	No		1 (only submerged the affected area once)	1	0-5 mins	No
I consent to participate in this study	Male	Australian	50-59	Stingray	Yes	Hand		One (from a fish with a single spine e.g., stingray)	Australia	Fishing		Occupational (non-research related)		30-39	No	9	9	9	9	0	0	0	Electric shock pain		Continuous			Swelling	Bruise					Yes	5-15 mins	Yes		Yes	0-5 mins	Unknown	Yes	No		1 (only submerged the affected area once)	10	0-5 mins	Yes
I consent to participate in this study	Male	Australian	18-29	catfish	Yes	Foot		Unknown/Don't remember	Australia	Walking (rocky shores/beach)		Recreational		18-29	Yes	7	6	5	4	4	3	0	Hot searing pain		Continuous			Swelling						Yes	0-5 mins	Yes		Unsure/ difficult to determine	0-5 mins	30-40°C (86-104°F)	Yes	No		1 (only submerged the affected area once)	3	5-15 mins	No
I consent to participate in this study	Male	American	50-59	Lionfish	Yes	Hand		One (from a fish with multiple spines)	Bonaire	SCUBA diving		Recreational		50-59	Yes	1	4	9	8	3	0	0	Hot searing pain		Continuous	Redness		Swelling						Yes	30-60 mins	Yes		Yes	15-30 mins	50+°C (122+ °F)	Yes	No		4	4	n/a	No
I consent to participate in this study	Male	Us	50-59	Lionfish	Yes	Hand		More than three	Honduras	SCUBA diving		Recreational		50-59	Yes	10	10	10	10	3	3	2			Continuous	Redness		Swelling		Blister				Yes	60+ mins	Yes		Yes	0-5 mins	40-50°C (104-122°F)	Yes	Yes		6+	5	n/a	Yes
I consent to participate in this study	Female	USA	50-59	Lionfish	Yes	Hand		One (from a fish with multiple spines)	USA	SCUBA diving		Recreational		50-59	Yes	8	8	8	6	3	0	0	Pins and needles		Continuous	Redness		Swelling						Yes	5-15 mins	No
I consent to participate in this study	Male	Australian	40-49	Bullrout	Yes	Hand		One (from a fish with a single spine e.g., stingray)	Australia	Fishing		Recreational		30-39	Yes	10	10	8	8	6	4	1	Other (please specify)	Extremely sharp stabbing &burning sensation with uncontrollable muscle spasms	Continuous	Redness		Swelling	Bruise					Yes	0-5 mins	Yes		Yes	30-60 mins	40-50°C (104-122°F)	Yes	No		6+	4	n/a	Yes
I consent to participate in this study	Male	Aussie	40-49	Catfish	Yes	Hand		One (from a fish with multiple spines)	Australia	Fishing		Recreational		40-49	Yes	7	7	5	5	3	3	3	Other (please specify)	Like a nail to the finger	Continuous	Redness		Swelling		Blister	Necrosis (skin/tissue death)		It would heal, then break down and repeat a few times.	No
I consent to participate in this study	Female	Aboriginal	50-59	Happy moment	Yes	Hand		Two	Australia	Fishing		Recreational		40-49	Yes	8	5	3	1	0	0	0	Hot searing pain		Continuous	Redness		Swelling					Pain radiated up my arm and across my chest	No
I consent to participate in this study	Male	Australian	50-59	Stingray	Yes	Leg		One (from a fish with a single spine e.g., stingray)	Australia	Walking (rocky shores/beach)		Recreational		Under 18	No	1	10	10	10	5	3	2	Hot searing pain		Continuous	Redness		Swelling			Necrosis (skin/tissue death)			Yes	60+ mins	Yes		Yes	15-30 mins	Unknown	Yes	No		2	7	n/a	Yes	Anaesthetics (local/inhalational)
I consent to participate in this study	Male	Australian	60-69	Stone fish	Yes	Other (please specify)	Finger	One (from a fish with multiple spines)	Australia	Fishing		Recreational		18-29	No	10	10	10	10	10	10	10	Hot searing pain		Continuous	Redness								No
I consent to participate in this study	Male	Australian	40-49	Catfish	Yes	Foot		One (from a fish with multiple spines)	Austraila	Fishing		Occupational (non-research related)		30-39	Yes	8	8	7	6	0	0	0	Hot searing pain		Continuous	Redness								No
I consent to participate in this study	Male	Australian	60-69	Bullrout	Yes	Foot		Three	Australia	Walking (rocky shores/beach)		Recreational		30-39	No	7	9	9	5	0	0	0	Hot searing pain		Continuous							No symptoms (other than sting wound)		No
I consent to participate in this study	Male	Australian	40-49	Stone fish	Yes	Other (please specify)	upper thigh groin area	Three	Australia	Fishing		Recreational		18-29	No	10	10	10	10	0	0	0	Hot searing pain		Continuous							No symptoms (other than sting wound)		Yes	30-60 mins	Yes		Unsure/ difficult to determine	n/a	Unknown	Yes	No		6+	2	n/a	Yes
I consent to participate in this study	Male	US	60-69	Lionfish	Yes	Hand		One (from a fish with multiple spines)	US	SCUBA diving		Recreational		60-69	Yes	8	8	8	8	2	0	0	Other (please specify)	Like I hit my finger with a hammer	Continuous	Redness		Swelling						No
I consent to participate in this study	Male	United States		Lionfish					usvi	SCUBA diving		Occupational (non-research related)		60-69	Yes	8	5	0	0	0	0	0	Hot searing pain		Continuous	Redness								No
I consent to participate in this study	Female	American	50-59	Lionfish	Yes	Other (please specify)	Thumb	One (from a fish with multiple spines)	USA	SCUBA diving		Recreational		50-59	Yes	10	10	8	6	0	0	0	Hot searing pain		Continuous	Redness		Swelling	Bruise	Blister	Necrosis (skin/tissue death)			No
I consent to participate in this study	Female	Canadian	40-49	Potamotrygon motoro	Yes	Other (please specify)	Achilles tendon	One (from a fish with a single spine e.g., stingray)	Canada	SCUBA diving		Occupational (non-research related)		30-39	No	7	6	7	7	5	6	3	Other (please specify)	Waves of electric burning type pain	Intermittent	Redness		Swelling						Yes	5-15 mins	Yes		Yes	60+ mins	Unknown	Yes	No		3	8	15-30 mins	Yes
I consent to participate in this study	Male	Australian	30-39	Salt water Stone fish	Yes	Hand		One (from a fish with multiple spines)	Australia	Fishing		Recreational		30-39	Yes	3	10	10	10	5	0	0	Hot searing pain		Continuous	Redness		Swelling						Yes	15-30 mins	Yes		No	60+ mins	40-50°C (104-122°F)	Yes	No		6+	1	60+ mins	Yes		Anti-venom
I consent to participate in this study	Male	Australian	40-49	Happy moment	Yes	Hand		More than three	Australia	Fishing		Occupational (non-research related)		30-39	Yes	3	4	1	0	0	0	0	Pins and needles		Continuous			Swelling						No
I consent to participate in this study	Male	New Zealand	40-49	Catfish	Yes	Hand		One (from a fish with multiple spines)	Australia	Fishing		Recreational		40-49	Yes	7	7	5	1	0	0	0	Hot searing pain		Continuous							No symptoms (other than sting wound)		No
I consent to participate in this study	Female	British	30-39	Weeverfish	Yes	Foot		Unknown/Don't remember	Uk	Other (please specify)	Jumping in waves	Recreational		30-39	Yes	7	2	1	1	0	0	0	Hot searing pain		Continuous	Redness		Swelling						Yes	5-15 mins	Yes		Yes	5-15 mins	Unknown	Yes	No		1 (only submerged the affected area once)	8	n/a	No
I consent to participate in this study	Female	United States Citizen	60-69	Lion Fish	Yes	Arm		One (from a fish with multiple spines)	US	SCUBA diving		Recreational		50-59	Yes	7	5	4	1	0		0	Hot searing pain		Continuous	Redness								No
I consent to participate in this study	Male	Australian	60-69	Common Gurnard Perch	Yes	Hand		One (from a fish with multiple spines)	Australia	Fishing		Recreational		50-59	Yes	3	4	1	0	0	0	0	Hot searing pain		Continuous	Redness		Swelling						Yes	0-5 mins	Yes		Yes	0-5 mins	50+°C (122+ °F)	Yes	No		1 (only submerged the affected area once)	7	0-5 mins	No
I consent to participate in this study	Female	Australian	60-69	Ballrout	Yes	Hand		Unknown/Don't remember	Australia Currumbin Creek Gold Coast	Other (please specify)	Pulling a bait net	Recreational		18-29	No	10	10	10	9	0	0	0	Hot searing pain		Continuous	Redness								Yes	30-60 mins	Yes		Yes	30-60 mins	40-50°C (104-122°F)	Yes	No		1 (only submerged the affected area once)	5	n/a	Yes
I consent to participate in this study	Male	United States Citizen	40-49	Stingray	Yes	Foot		One (from a fish with a single spine e.g., stingray)	United States	Other (please specify)	Surfing	Recreational		18-29	No	8	10	6	3	0	0	0	Hot searing pain		Continuous	Redness								Yes	5-15 mins	Yes		Yes	15-30 mins	40-50°C (104-122°F)	Yes	No		1 (only submerged the affected area once)	9	n/a	Yes
I consent to participate in this study	Male	australian	60-69	scorpion fish, red rockcod	Yes	Hand		One (from a fish with multiple spines)	au	Fishing		Recreational		50-59	Yes	6	9	9	9	0	0	0	Hot searing pain		Continuous							No symptoms (other than sting wound)		No
I consent to participate in this study	Female	American	30-39	Scorpion fish	Yes	Hand		Two	America	Other (please specify)	Cast netting	Recreational		30-39	Yes	8	7	7	7	4	0	0	Hot searing pain		Intermittent	Redness		Swelling	Bruise					No
I consent to participate in this study	Male	American	30-39	Violin lion fish	Yes	Hand		More than three	America	Tank cleaning (aquaculture/aquarium)		Occupational (non-research related)		18-29	No	9	7	9	9	5	1	0	Hot searing pain		Continuous	Redness		Swelling		Blister				No
I consent to participate in this study	Female	American	40-49	Lionfish	Yes	Hand		One (from a fish with multiple spines)	USA	SCUBA diving		Recreational		30-39	Yes	2	8	8	8	8	6	5	Hot searing pain		Continuous	Redness		Swelling						Yes	60+ mins	Yes		Yes	5-15 mins	Unknown	No	No		3	10	0-5 mins	Yes
I consent to participate in this study	Female	white British	18-29	weeverfish	Yes	Foot		Unknown/Don't remember	Wales	Other (please specify)	Surfing	Recreational		Under 18	Yes	3	10	9	6	1	0	0	Other (please specify)	intense sharp sting that spread from foot up. more intense then a bee sting. like almost buzzy, burning, stinging pain	Continuous		Paleness	Swelling						No
I consent to participate in this study	Male	United States		Lionfish					Panama, Aruba, Aruba, Dominica, Dominica	SCUBA diving		Recreational		60-69	Yes	9	7	8	7	5	2	0	Electric shock pain		Continuous	Redness		Swelling						No
I consent to participate in this study	Male	United States	50-59	Lionfish	Yes	Hand		One (from a fish with multiple spines)	Belize	SCUBA diving		Recreational		50-59	Yes	2	9	9	9	4	0	0	Hot searing pain		Continuous			Swelling		Blister			Blood in blister	No
I consent to participate in this study	Other		30-39	unknown, but some kind of stingray	Yes	Arm		One (from a fish with a single spine e.g., stingray)	Australia	Other (please specify)	Playing with/touching fish in a private aquarium.	Recreational		18-29	No	9	10	10	10	8	3	0	Hot searing pain		Continuous	Redness		Swelling						Yes	0-5 mins	Yes		Yes	60+ mins	Unknown	Yes	No		6+	2	n/a	n/a
I consent to participate in this study	Female	United States citizen	40-49	Hardhead Catfish Ariopsis felis	Yes	Hand		One (from a fish with multiple spines)	USA	Fishing		Research related		18-29	No	5	5	3	3	1	0	0	Hot searing pain		Continuous	Redness		Swelling	Bruise					Yes	60+ mins	Yes
I consent to participate in this study	Male	American	30-39	Lion fish	Yes	Hand		One (from a fish with multiple spines)	Honduras	Filleting the fish (food preparation)		Recreational		30-39	Yes	3	8	9	9	3	1	0	Hot searing pain		Intermittent	Redness								No
I consent to participate in this study	Male	USA	50-59	Shovelnose catfish, like Pseudoplatystoma in my memory.	Yes	Hand		One (from a fish with multiple spines)	USA	Tank cleaning (aquaculture/aquarium)		Recreational		18-29	No	8	5	5	3	1	1	0	Hot searing pain		Continuous	Redness								No
I consent to participate in this study	Male	American	60-69	Lionfish	Yes	Hand		One (from a fish with multiple spines)	United States	Other (please specify)	Removing fish from ZooKeeper	Recreational		60-69	Yes	9	10	10	7	2	0	0	Hot searing pain		Continuous			Swelling	Bruise					Yes	0-5 mins	No
I consent to participate in this study	Male	USA	60-69	Lionfish	No	Hand		One (from a fish with multiple spines)	Honduras	SCUBA diving		Recreational		50-59	Yes	7	5	2	2	1	0	0	Pins and needles		Continuous							No symptoms (other than sting wound)		No
I consent to participate in this study	Male	USA	50-59	Sting ray	Yes	Arm		One (from a fish with a single spine e.g., stingray)	USA	Fishing		Recreational		50-59	Yes	9	8	7	5	1	1	0	Other (please specify)	Pound for pound worse than a rattlesnake bite but went away faster.	Continuous						Necrosis (skin/tissue death)			No
I consent to participate in this study	Male	United States	50-59	Pterois volitans	Yes	Other (please specify)	chest	Three	united states	SCUBA diving		Recreational		50-59	Yes	0	1	1	1	0	0	0	Other (please specify)	dull	Continuous							No symptoms (other than sting wound)		No
I consent to participate in this study	Male	Hispanic white	50-59	Lion fish	Yes	Hand		Two	Cuba	Other (please specify)	Spearfishing	Recreational		50-59	Yes	1	5	8	8	3	3	0	Other (please specify)	Sickness, vomiting,nausea, body ache and joint pain	Intermittent				Bruise				Sickness was the worst. Sting area gone in 1 week	No
I consent to participate in this study	Male	English	40-49	Lionfish	Yes	Hand		Unknown/Don't remember	Honduras	SCUBA diving		Occupational (non-research related)		30-39	No	8	9	8	8	6	3	0	Hot searing pain		Continuous	Redness		Swelling		Blister				No
I consent to participate in this study	Female	Usa	40-49	Lionfish	Yes	Hand		One (from a fish with multiple spines)	Curacao	SCUBA diving		Recreational		40-49	Yes	7	4	3	2	1	0	0	Hot searing pain		Continuous	Redness		Swelling			Necrosis (skin/tissue death)			No
I consent to participate in this study	Male	American	50-59	Petris Voltanis Lionfish	Yes	Hand		Two	Honduras	SCUBA diving		Recreational		50-59	Yes	3	0	0	0	0	0	0	Hot searing pain		Continuous							No symptoms (other than sting wound)		No
I consent to participate in this study	Male	American	50-59	Lionfish	No	Hand		One (from a fish with multiple spines)	United States	SCUBA diving		Recreational		50-59	Yes	9	9	8	5	2	0	0	Other (please specify)	What gun shot must feel like, intense throbbing so painful you consider chopping your finger off.	Continuous			Swelling					Area of puncture hardened for months, and joint was stiff for months	Yes		No
I consent to participate in this study	Female	Brazilian	50-59	Freshwater stingray (Potamotrygon sp.).	No	Other (please specify)	Head.	Two	Brazil.	Other (please specify)	Removing specimen from formaline solution rinsing tank (filled with water).	Research related		40-49	No	8	7	7	6	5	5	2	Hot searing pain		Continuous	Redness		Swelling	Bruise					Yes	60+ mins	No
I consent to participate in this study	Female	Brazilian	30-39	Myliobatis ridens	Yes	Other (please specify)	Above the right knee	One (from a fish with a single spine e.g., stingray)	Brazil	Other (please specify)	Field study on the diversity of elasmobranchs caught by artisanal fisheries	Research related		18-29	Yes	6	8	8	6	3	1	0	Hot searing pain		Continuous							No symptoms (other than sting wound)		Yes	30-60 mins	Yes		Yes	15-30 mins	30-40°C (86-104°F)	Yes	No		1 (only submerged the affected area once)	4	n/a	No
I consent to participate in this study	Male	Brazilian	50-59	Motoro freshwater stingray Potamotrygon motoro	Yes	Arm		Two	Brazil	Fishing		Research related		40-49	Yes	8	8	8	8	0	0	0	Other (please specify)	It was a deep generalizing pain in the arm close to the wrist extending to the whole arm and leading to a progressive shock state where I could not stop shaking, but without any cold feeling.	Continuous							No symptoms (other than sting wound)	I went to the hospital about three hours after the incident and the doctor cleaned and removed tissue to avoid necrosis.	Yes	60+ mins	No
I consent to participate in this study	Female	USA	50-59	Lionfish	Yes	Hand		Three	USA	SCUBA diving		Recreational		50-59	Yes	8	9	8	7	2	0	0	Hot searing pain		Continuous	Redness		Swelling						Yes	0-5 mins	Yes		Yes	60+ mins	30-40°C (86-104°F)	Yes	No		6+	8	60+ mins	Yes
I consent to participate in this study	Male	US	40-49	Lionfish	Yes	Hand		One (from a fish with multiple spines)	Us	SCUBA diving		Recreational		30-39	Yes	3	8	8	7	0	0	0	Hot searing pain		Continuous	Redness		Swelling						No
I consent to participate in this study	Male	Australian	18-29	Stonefish	Yes	Leg		Two	Australia	SCUBA diving		Recreational		18-29	Yes	3	6	6	6	2	0	0	Hot searing pain		Continuous	Redness		Swelling						Yes	5-15 mins	Yes		Yes	n/a	40-50°C (104-122°F)	Yes	No		1 (only submerged the affected area once)	1	n/a	n/a	Anaesthetics (local/inhalational)	Anti-venom
I consent to participate in this study	Male	British	50-59	Pseudoplatystoma fasciatum	Yes	Hand		One (from a fish with multiple spines)	England	Tank cleaning (aquaculture/aquarium)		Recreational		18-29	No	7	7	7	5	3	1	1	Hot searing pain		Intermittent	Redness		Swelling					Tingling	Yes	30-60 mins	No
I consent to participate in this study	Male	USA	40-49	Lionfish	Yes	Hand		One (from a fish with multiple spines)	Dominica	SCUBA diving		Recreational		40-49	Yes	9	8	8	7	7	5	3	Electric shock pain		Continuous	Redness		Swelling		Blister				Yes	15-30 mins	Yes		Yes	30-60 mins	Unknown	Yes	No		3	5	n/a	Yes
I consent to participate in this study	Male	US	60-69	Lionfish	Yes	Other (please specify)	Finger tip	One (from a fish with multiple spines)	Mexico	SCUBA diving		Recreational		50-59	Yes	7	6	5	4	2	1	0	Other (please specify)	Throbbing, intense	Continuous	Redness				Blister	Necrosis (skin/tissue death)			Yes	60+ mins	No
I consent to participate in this study	Male	American	60-69	Lionfish	Yes	Hand		One (from a fish with multiple spines)	Jamaica	SCUBA diving		Recreational		60-69	Yes	9	9	7	5	0	0	0	Hot searing pain		Continuous	Redness							Hardening of the skin	Yes	5-15 mins	Yes		Yes	0-5 mins	30-40°C (86-104°F)	Yes	No		6+	4	60+ mins	Yes
I consent to participate in this study	Male	USA	50-59	Lionfish	Yes	Other (please specify)	All of the above	More than three	USA, Bahamas	SCUBA diving		Other (please specify)	All of the above	40-49	Yes	8	5	3	1	0	0	0	Hot searing pain		Continuous	Redness		Swelling						No
I consent to participate in this study	Female	United States of America	60-69	Lionfish	Yes	Hand		One (from a fish with multiple spines)	USA	SCUBA diving		Recreational		60-69	Yes	4	6	5	5	3	0	0	Hot searing pain		Continuous	Redness		Swelling						Yes	15-30 mins	No
I consent to participate in this study	Male	US	60-69	Lionfish	No	Hand		One (from a fish with multiple spines)	Belize	SCUBA diving		Recreational		60-69	Yes	8	9	9	9	4	0	0	Hot searing pain		Continuous			Swelling						Yes	60+ mins	No
I consent to participate in this study	Male	United States	70-79	Lionfish	Yes	Hand		One (from a fish with multiple spines)	USA	SCUBA diving		Recreational		70-79	Yes	4	8	9	10	5	1	0	Hot searing pain		Continuous	Redness		Swelling						Yes	60+ mins	Yes		Yes	n/a	30-40°C (86-104°F)	Yes	No		5	2	n/a	Yes
I consent to participate in this study	Male	Australian	Under 18	Stingray	Yes	Foot		One (from a fish with a single spine e.g., stingray)	Australia	Fishing		Recreational		Under 18	Yes	5	10	10	10	4	1	0	Hot searing pain		Continuous	Redness	Paleness	Swelling	Bruise		Necrosis (skin/tissue death)			Yes	15-30 mins	Yes		Unsure/ difficult to determine	n/a	40-50°C (104-122°F)	Yes	No		2	1	n/a	n/a	Anaesthetics (local/inhalational)	Anti-venom
I consent to participate in this study	Male	US	70-79	Lionfish	Yes	Hand		One (from a fish with multiple spines)	Dominica	SCUBA diving		Recreational		60-69	Yes	5	4	2	1	0	0	0	Hot searing pain		Continuous			Swelling						No
I consent to participate in this study	Male	USA	50-59	Lionfish	Yes	Hand		One (from a fish with multiple spines)	Cuba, Honduras, Bahamas	Other (please specify)	lionfish hunting	Recreational		50-59	Yes	0	10	8	7	0	0	0	Hot searing pain		Continuous	Redness		Swelling						Yes	5-15 mins	Yes		Yes	60+ mins	Unknown	Yes	No		6+	0	60+ mins	n/a
I consent to participate in this study	Female	Brazilian	30-39	Mangrove whipray (Urogymnus granulatus)	Yes	Hand		One (from a fish with a single spine e.g., stingray)	Australia	Other (please specify)	Sampling stingrays for research	Research related		30-39	Yes	8	10	10	10	5	1	1	Hot searing pain		Continuous	Redness		Swelling	Bruise					Yes	5-15 mins	Yes		Yes	15-30 mins	30-40°C (86-104°F)	Yes	No		6+	9	n/a	Yes
I consent to participate in this study	Female	American	30-39	Lionfish	Yes	Hand		One (from a fish with multiple spines)	Usa	Fishing		Research related		18-29	No	1	7	6	2	1	0	0	Other (please specify)	Repeatedly Slamming hand in a car door while it's on fire	Continuous	Redness		Swelling	Bruise					Yes	30-60 mins	Yes		Yes	0-5 mins	Unknown	Yes	No		1 (only submerged the affected area once)	8	5-15 mins	No
I consent to participate in this study	Male	Usa	30-39	Lionfish	Yes	Hand		One (from a fish with multiple spines)	Usa	SCUBA diving		Occupational (non-research related)		18-29	Yes	7	7	4	2	0	0	0	Hot searing pain		Continuous	Redness		Swelling	Bruise					No
I consent to participate in this study	Male	Caucasian	40-49	Lionfish	Yes	Hand		One (from a fish with multiple spines)	Jamaica	SCUBA diving		Recreational		40-49	Yes	8	7	7	6	5	0	0	Hot searing pain		Continuous	Redness								No
I consent to participate in this study	Female	American	30-39	Lionfish	Yes	Hand		One (from a fish with multiple spines)	UsA	SCUBA diving		Recreational		30-39	Yes	3	6	6	4	1	0	0	Hot searing pain		Continuous	Redness		Swelling						Yes	30-60 mins	Yes		Yes	60+ mins	Unknown				2	5	n/a	Yes
I consent to participate in this study	Female	Us	60-69	Lion fish	Yes	Hand		Two	Dominica	SCUBA diving		Research related		60-69	Yes	10	10	9	8	5	1	1	Hot searing pain		Continuous	Redness		Swelling	Bruise					Yes	60+ mins	Yes		Yes	60+ mins	Unknown				6+	5	60+ mins	Yes
I consent to participate in this study	Male	Canadian	40-49	Lion fish	No	Hand		One (from a fish with multiple spines)	Bahamas	Filleting the fish (food preparation)		Recreational		40-49	Yes	8	8	8	4	0	0	0	Hot searing pain		Continuous	Redness		Swelling						Yes	5-15 mins	Yes		Yes	0-5 mins	Unknown				6+	4	n/a	Yes
I consent to participate in this study	Male	usa	80-89	lionfish	Yes	Hand		One (from a fish with multiple spines)	Belize, Roatan, Turks and Caicos,Bahamas, Mexico	SCUBA diving		Recreational		70-79	Yes	3	6	9	8	3	0	0	Hot searing pain		Continuous			Swelling						Yes	30-60 mins	Yes		Yes	30-60 mins	Unknown				2	5	n/a	n/a
I consent to participate in this study	Male	American	18-29	Lionfish	No	Hand		One (from a fish with multiple spines)	U.S.A	Filleting the fish (food preparation)		Occupational (non-research related)		18-29	Yes	5	3	3	0	0	0	0	Pins and needles		Continuous	Redness		Swelling						Yes	0-5 mins	Yes		Yes	30-60 mins	Unknown				3	7	60+ mins	n/a
I consent to participate in this study	Female	US	50-59	lionfish	Yes	Hand		One (from a fish with multiple spines)	Puerto Rico, USA	Other (please specify)	I was on the beach transfering the lionfish from my net when I stupidly grabbed it.	Other (please specify)	I had been doing lionfish control at this beach for six years.	40-49	Yes	6	8	9	9	1	0	0	Other (please specify)	All of the above. It was crazy painful, worse than when I was stung by a little scorpion. It would throb and then prickle and then kind of flash.	Continuous	Redness		Swelling						Yes	30-60 mins	Yes		Yes	5-15 mins	Unknown				6+	9	60+ mins	Yes
I consent to participate in this study	Male	Singapore	50-59	Freshwater Stingray	Yes	Hand		One (from a fish with a single spine e.g., stingray)	Singapore	Tank cleaning (aquaculture/aquarium)		Recreational		40-49	Yes	8	8	8	6	2	0	0	Hot searing pain		Continuous	Redness		Swelling						Yes	5-15 mins	Yes		Yes	60+ mins					6+	7	60+ mins	Yes
I consent to participate in this study	Male	American	50-59	Lionfish	Yes	Hand		Three	United States	SCUBA diving		Other (please specify)	Lionfish World Championship	40-49	Yes	3	6	9	9	8	4	2	Hot searing pain		Continuous	Redness		Swelling						Yes	15-30 mins	Yes		Yes	0-5 mins					6+	4	n/a	Yes
I consent to participate in this study	Female	English/irish	40-49	Lionfish	Yes	Leg		Three	USA	Other (please specify)	On the boat during a surface interval. The person behind me wasn't paying attention and stuck me in the calf	Recreational		40-49	Yes	0	0	0	0	0	0	0	Other (please specify)	Didn't hurt at all. The only pain was the actual stick of the spine into my skin									No symptoms	No
I consent to participate in this study	Female	Caucasian	18-29	Madtom species	Yes	Hand		One (from a fish with multiple spines)	United states	Other (please specify)	Stream fish survey	Research related		18-29	Yes	6	1	0	0	0	0	0	Hot searing pain		Continuous	Redness		Swelling						No
I consent to participate in this study	Male	USA	50-59	Sting ray	Yes	Foot		One (from a fish with a single spine e.g., stingray)	Costa Rica	Other (please specify)	Surfing	Recreational		50-59	Yes	8	7	6	7	1	1	4	Hot searing pain		Continuous	Redness								Yes	60+ mins	Yes
I consent to participate in this study	Male	Canadian	50-59	Lion Fish	Yes	Other (please specify)	Leg, hands	Two	Mexico hunting lion fish	Other (please specify)	Scuba diving and filleting fish for food	Recreational		40-49	Yes	3	6	3	2	0	0	0	Itchiness		Intermittent							No symptoms (other than sting wound)	The swelling came after a while	No
I consent to participate in this study	Male	Us	30-39	Lionfish	Yes	Hand		Two	Florida us	SCUBA diving		Recreational		30-39	Yes	7	7	5	7	4	2	0	Hot searing pain		Continuous	Redness		Swelling	Bruise					Yes	5-15 mins	Yes		Unsure/ difficult to determine	n/a					6+	1	n/a	n/a
I consent to participate in this study	Male	American	30-39	Catfish	No	Hand		One (from a fish with multiple spines)	Usa	Filleting the fish (food preparation)		Recreational		18-29	No	7	5	2	2	0	0	0	Hot searing pain		Continuous							No symptoms (other than sting wound)		No
I consent to participate in this study	Male	USA	70-79	Lionfish (Pterois so.)	Yes	Hand		One (from a fish with multiple spines)	US Virgin Islands	SCUBA diving		Recreational		60-69	Yes	3	10	10	10	0	0	0	Hot searing pain		Continuous							No symptoms (other than sting wound)		Yes	15-30 mins	Yes		No	n/a					2	0	n/a	n/a
I consent to participate in this study	Female	British	30-39	Lion fish	Yes	Hand		One (from a fish with multiple spines)	Cayman Islands	SCUBA diving		Recreational		30-39	Yes	7	7	7	6	4	1	1	Hot searing pain		Continuous			Swelling						Yes	60+ mins	Yes		No	n/a					6+	0	n/a	n/a	Anaesthetics (local/inhalational)
I consent to participate in this study	Male	AMERICA	30-39	Lion fish	Yes	Hand		Two	America	SCUBA diving		Recreational		30-39	Yes	3	3	3	3	3	0	0	Itchiness		Continuous	Redness		Swelling						No
I consent to participate in this study	Male	USA	30-39	Lionfish & Gafftopsail catfish	Yes	Hand		More than three	Bahamas & Belize (lionfish), USA (catfish)	Other (please specify)	SCUBA & Fishing & Filleting (multiple stings)	Research related		18-29	Yes	4	9	9	7	2	0	0	Hot searing pain		Continuous	Redness		Swelling		Blister	Necrosis (skin/tissue death)			Yes	60+ mins	Yes		Yes	30-60 mins					1 (only submerged the affected area once)	3	n/a	n/a
I consent to participate in this study	Male	USA	30-39	Pterois volitans	Yes	Hand		Three	Grand Cayman and USA. Numerous stings throughout career. The sting I'm describing for this survey was in Grand Cayman	SCUBA diving		Recreational		18-29	Yes	5	10	10	10	4	0	0	Hot searing pain		Continuous			Swelling						Yes	30-60 mins	Yes		Yes	5-15 mins					6+	9	30-60 mins	Yes
I consent to participate in this study	Female	American	40-49	Pterois volitans	Yes	Hand		One (from a fish with multiple spines)	America	SCUBA diving		Occupational (non-research related)		40-49	Yes	2	10	10	10	4	0	0	Other (please specify)	Like my joints were swelling to the points of bursting	Continuous			Swelling						Yes	15-30 mins	Yes		No	n/a					2	0	n/a	n/a
I consent to participate in this study	Male	American USA	60-69	Lionfish	Yes	Hand		Two	Bonaire	SCUBA diving		Recreational		60-69	Yes	1	8	10	10	7	2	1	Other (please specify)	Intense aches like a toothache	Continuous			Swelling						Yes	30-60 mins	Yes		Yes	15-30 mins					6+	2	n/a	Yes
I consent to participate in this study	Female	USA	40-49	Lionfish	Yes	Hand		One (from a fish with multiple spines)	Curacao	SCUBA diving		Recreational		40-49	Yes	6	3	2	1	1	1	0	Hot searing pain		Continuous	Redness		Swelling	Bruise					Yes	5-15 mins	Yes		Yes	15-30 mins					2	4	60+ mins	Yes
I consent to participate in this study	Female	American	60-69	Lionfish	No	Hand		One (from a fish with multiple spines)	USA	Filleting the fish (food preparation)		Recreational		50-59	Yes	5	2	0	0	0	0	0	Hot searing pain		Continuous	Redness		Swelling					Heavy bleeding	Yes	0-5 mins	Yes		Yes	5-15 mins					2	4	30-60 mins	No
I consent to participate in this study	Male	United States	50-59	Lion Fish	Yes	Hand		Two	Bonaire	SCUBA diving		Recreational		50-59	Yes	4	8	8	7	2	0	0	Hot searing pain		Continuous	Redness		Swelling						Yes	0-5 mins	Yes		Unsure/ difficult to determine	60+ mins					3	6	n/a	n/a
I consent to participate in this study	Male	Dutch	40-49	Lionfish	Yes	Hand		Three	Bonaire	SCUBA diving		Recreational		40-49	Yes	5	5	4	3	0	0	0	Hot searing pain		Intermittent	Redness	Paleness	Swelling						No
I consent to participate in this study	Male	German	30-39	Pterois Volitans	Yes	Hand		Three	Bermuda	SCUBA diving		Occupational (non-research related)		30-39	Yes	10	8	10	10	8	4	1	Hot searing pain		Continuous	Redness		Swelling						Yes	15-30 mins	Yes		Unsure/ difficult to determine	60+ mins					5	3	n/a	n/a
I consent to participate in this study	Male	USA	60-69	Lion Fixh	Yes	Hand		One (from a fish with multiple spines)	USA	SCUBA diving		Recreational		60-69	Yes	6	9	9	5	1	1	0	Hot searing pain		Continuous							No symptoms (other than sting wound)		Yes	15-30 mins	Yes		Yes	0-5 mins					6+	4	60+ mins	Yes
I consent to participate in this study	Male	German	60-69	Lionfish	Yes	Hand		One (from a fish with multiple spines)	Bonaire - Caribbean Nederland	Other (please specify)	Lionfish hunting	Recreational		60-69	Yes	7	6	5	4	1	0	0	Other (please specify)	Can not really remember	Continuous	Redness		Swelling						No
I consent to participate in this study	Female	Swiss	18-29	Lionfish	Yes	Hand		One (from a fish with multiple spines)	Bonaire	SCUBA diving		Recreational		18-29	Yes	6	5	4	2	1	0	0	Electric shock pain		Continuous	Redness		Swelling						Yes	5-15 mins	Yes		Yes	0-5 mins					1 (only submerged the affected area once)	3	n/a	No
I consent to participate in this study	Female	USA	60-69	Lionfish	Yes	Hand		More than three	Bonaire	SCUBA diving		Recreational		60-69	Yes	8	8	8	8	1	0	0	Hot searing pain		Continuous	Redness		Swelling		Blister				Yes	5-15 mins	Yes		Yes	15-30 mins					1 (only submerged the affected area once)	1	n/a	No
I consent to participate in this study	Male	USA	70-79	Lionfish likely P. volitans	Yes	Hand		More than three	Bonaire	SCUBA diving		Other (please specify)	Technical dive	60-69	Yes	2	6	9	10	3	1	0	Hot searing pain		Continuous	Redness		Swelling		Blister	Necrosis (skin/tissue death)			Yes	60+ mins	Yes		Unsure/ difficult to determine	15-30 mins					1 (only submerged the affected area once)	1	n/a	n/a
I consent to participate in this study	Male	Dutch	50-59	Lionfish	Yes	Hand		One (from a fish with multiple spines)	Bonaire	SCUBA diving		Recreational		40-49	Yes	7	8	7	6	5	4	1	Hot searing pain		Continuous	Redness		Swelling						No
I consent to participate in this study	Male	bonairian	60-69	Lionfish	Yes	Hand		One (from a fish with multiple spines)	Bonaire	Other (please specify)	Lionfish hunting	Recreational		60-69	Yes	9	9	9	9	6	0	0	Hot searing pain		Continuous	Redness		Swelling						No
I consent to participate in this study	Male	Dutch	50-59	Lionfish	Yes	Hand		One (from a fish with multiple spines)	Bonaire	SCUBA diving		Occupational (non-research related)		50-59	Yes	8	9	10	10	3	1	0	Hot searing pain		Continuous	Redness		Swelling		Blister			Blister came after a day or so	Yes	60+ mins	Yes		Unsure/ difficult to determine	30-60 mins					3	2	n/a	Yes
I consent to participate in this study	Male	Dutch	18-29	Small scorpionfish	Yes	Foot		Unknown/Don't remember	Panama, Pacific coast	Walking (rocky shores/beach)		Recreational		18-29	Yes	6	3	2	2	1	0	0	Pins and needles		Continuous	Redness		Swelling						Yes	0-5 mins	Yes		Yes	30-60 mins					2	9	60+ mins	Yes
I consent to participate in this study	Female	British	18-29	Scorpion fish	Yes	Foot		Three	Curacao	Walking (rocky shores/beach)		Recreational		18-29	Yes	8	10	10	9	6	2	1	Hot searing pain		Continuous	Redness	Paleness	Swelling						Yes	60+ mins	Yes		Yes	0-5 mins					6+	2	n/a	Yes
I consent to participate in this study	Female	Chinese	18-29	Indo-pacific striped eel catfish	Yes	Hand		One (but unsure how many spines the fish had)	United Kingdom	Other (please specify)	Laboratory experiment	Research related		18-29	Yes	4	7	8	7	0	0	0	Pins and needles		Continuous	Redness		Swelling						Yes	60+ mins	Yes		Yes	0-5 mins					6+	6	n/a	Yes
I consent to participate in this study	Female	British	18-29	Echiichthys vipera	No	Hand		One (from a fish with multiple spines)	England- Devon	Other (please specify)	Dissecting fish for research	Research related		18-29	Yes	4	2	1	1	0	0	0	Other (please specify)	Very sharp pain and itchiness	Continuous	Redness								Yes	0-5 mins	Yes		Yes	15-30 mins					1 (only submerged the affected area once)	6	60+ mins	n/a
I consent to participate in this study	Male	Australia	30-39	Whiptail mangrove stingray.	Yes	Foot		One (from a fish with a single spine e.g., stingray)	Australia	Fishing		Recreational		30-39	Yes	10	10	10	10	4	4	1	Hot searing pain		Continuous	Redness		Swelling	Bruise		Necrosis (skin/tissue death)		Serious Marine infection took 2 weeks of heavy antibiotics to get it under control.	Yes	60+ mins	Yes		Yes	0-5 mins					6+	4	60+ mins	Yes
I consent to participate in this study	Male	American	18-29	Hardhead Catfish (Ariopsis felis)	Yes	Hand		One (from a fish with multiple spines)	United States (Louisiana)	Fishing		Recreational		18-29	Yes	4	5	6	5	5	1	0	Other (please specify)	The pain was a deep throbbing/cramping feeling. The spine entered my hand in the curve in between my thumb and pointer finger, and entered deep into my tissue. My hand swelled up and throbbed in the hours and days afterwords. In the hour or two after the sting, the pain began to travel up my arm and towards my chest as I drove myself to a medical center, although that pain was more cold (although…	Continuous			Swelling						Yes	30-60 mins	Yes		Yes	0-5 mins					4	3	n/a	Yes
I consent to participate in this study	Male	USA	40-49	Noturus spp.	Yes	Other (please specify)		Unknown/Don't remember	Noturus spp. - all over USA freshwater Siganus spp. - Taiwan, Thailand, and Japan Unknown small scorpaenid - Japan Meiacanthus spp. (Canine teeth w/ venom) - Japan	SCUBA diving		Research related		30-39	Yes	5	3	2	0	0		0	Hot searing pain		Continuous	Redness		Swelling		Blister				No
I consent to participate in this study	Male	Swiss	30-39	a pimelodid catfish, probably Platystomatichthys sturio	Yes	Hand		One (from a fish with multiple spines)	Bolivia	Other (please specify)	Catching fishes with nets for research purposes	Research related		18-29	No	7	6	3	2	1	0	0	Hot searing pain		Continuous							No symptoms (other than sting wound)		No
I consent to participate in this study	Male	British	30-39	Lined catfish (marine)	Yes	Hand		One (from a fish with multiple spines)	Thailand	Walking (rocky shores/beach)		Recreational		Under 18	No	7	9	9	9	0	0	0	Hot searing pain		Continuous		Paleness	Swelling	Bruise					Yes	15-30 mins	No
[truncated: 18 more columns]
